# Supplementary material for: Evaluating the performance of Fourier transform infrared spectroscopy for typing and outbreak investigation of methicillin-resistant and -susceptible Staphylococcus aureus
Source: Microbiol Spectr. 2026 Apr 14;14(5):e03245-25. doi: 10.1128/spectrum.03245-25 (PMC13141934; doi:10.1128/spectrum.03245-25)
Supplement: Supplemental tables — Tables S1 and S2. [file spectrum.03245-25-s0002.xlsx]

## Sheet: Table S1
Table S1 Distribution of spa types to MRSA and MSSA isolates
spa type	Number of MRSA isolates	Number of MSSA isolates	Total	Includes both MRSA/MSSA isolates
t127	7	3	10	Yes
t359	9	1	10	Yes
t008	6	3	9	Yes
t172	3	4	7	Yes
t304	7	0	7	MRSA
t386	7	0	7	MRSA
t267	1	5	6	Yes
t692	3	3	6	Yes
t002	1	4	5	Yes
t015	0	4	4	MSSA
t084	0	4	4	MSSA
t355	4	0	4	MRSA
t065	0	3	3	MSSA
t091	0	3	3	MSSA
t021	2	1	3	Yes
t024	2	1	3	Yes
t3841	3	0	3	MRSA
t437	3	0	3	MRSA
t1451	0	2	2	MSSA
t362	0	2	2	MSSA
t416	0	2	2	MSSA
t521	0	2	2	MSSA
t527	0	2	2	MSSA
t005	1	1	2	Yes
t1309	1	1	2	Yes
t223	1	1	2	Yes
t693	1	1	2	Yes
t011	2	0	2	MRSA
t034	2	0	2	MRSA
t1597	2	0	2	MRSA
new type 1	0	1	1	MSSA
new type 2	0	1	1	MSSA
new type 3	0	1	1	MSSA
t026	0	1	1	MSSA
t031	0	1	1	MSSA
t046	0	1	1	MSSA
t050	0	1	1	MSSA
t073	0	1	1	MSSA
t078	0	1	1	MSSA
t105	0	1	1	MSSA
t11450	0	1	1	MSSA
t1146	0	1	1	MSSA
t1231	0	1	1	MSSA
t1362	0	1	1	MSSA
t144	0	1	1	MSSA
t148	0	1	1	MSSA
t1575	0	1	1	MSSA
t160	0	1	1	MSSA
t1882	0	1	1	MSSA
t189	0	1	1	MSSA
t1994	0	1	1	MSSA
t21155	0	1	1	MSSA
t2119	0	1	1	MSSA
t224	0	1	1	MSSA
t228	0	1	1	MSSA
t275	0	1	1	MSSA
t330	0	1	1	MSSA
t342	0	1	1	MSSA
t4460	0	1	1	MSSA
t5132	0	1	1	MSSA
t5477	0	1	1	MSSA
t571	0	1	1	MSSA
t669	0	1	1	MSSA
t715	0	1	1	MSSA
t731	0	1	1	MSSA
t872	0	1	1	MSSA
t019	1	0	1	MRSA
t10367	1	0	1	MRSA
t1255	1	0	1	MRSA
t15595	1	0	1	MRSA
t20356	1	0	1	MRSA
t21300	1	0	1	MRSA
t216	1	0	1	MRSA
t2174	1	0	1	MRSA
t2330	1	0	1	MRSA
t2741	1	0	1	MRSA
t3220	1	0	1	MRSA
t363	1	0	1	MRSA
t4045	1	0	1	MRSA
t4407	1	0	1	MRSA
t441	1	0	1	MRSA
t630	1	0	1	MRSA
t665	1	0	1	MRSA
t690	1	0	1	MRSA
t726	1	0	1	MRSA
t8290	1	0	1	MRSA

## Sheet: Table S2
Table S2 Single nucleotide variant (SNV) matrix of the suspected outbreak A and B isolates, <16 SNVs recent transmission (green), 16–49 SNVs related (light green), >50 SNVs unrelated (no colour)
	SWF_81	SWF_84	SWF_82	SWF_85	SWF_83	SWF_78	SWF_79	SWF_86	SWF_80	SWF_89	SWF_88	SWF_87	SWF_91
SWF_81	0	13	8300	8	8	28540	16649	19624	13	47	43	40	42
SWF_84		0	8298	9	9	28538	16645	19620	4	36	42	39	41
SWF_82			0	8297	8294	28388	16754	19626	8298	8318	8324	8322	8322
SWF_85				0	6	28537	16643	19623	7	33	39	34	38
SWF_83					0	28536	16644	19620	9	31	39	36	36
SWF_78						0	29573	25993	28538	28546	28550	28550	28549
SWF_79							0	21527	16643	16660	16663	16662	16660
SWF_86								0	19620	19638	19644	19642	19643
SWF_80									0	36	42	37	41
SWF_89										0	9	5	8
SWF_88											0	12	13
SWF_87												0	11
SWF_91													0
